# Supplementary material for: Physical Activity as a Tool for Social Inclusion in Multiple Sclerosis: A Systematic Review of Qualitative, Quantitative, and Mixed-Methods Evidence
Source: Sports (Basel). 2026 Jan 5;14(1):25. doi: 10.3390/sports14010025 (PMC12845790; doi:10.3390/sports14010025)
Supplement: Supplementary file 1 [file sports-14-00025-s001.zip]

Archive with 3 entries (2 files):
- sports-4037056-supplementary/
- sports-4037056-supplementary/sports-4037056 - Supplementary S1.docx
- sports-4037056-supplementary/sports-4037056-supplementary-checklist.pdf
